# Supplementary material for: Multiple convergent events created a nominal widespread species: Triplophysa stoliczkae (Steindachner, 1866) (Cobitoidea: Nemacheilidae)
Source: BMC Evol Biol. 2019 Sep 4;19:177. doi: 10.1186/s12862-019-1503-3 (PMC6724303; doi:10.1186/s12862-019-1503-3)
Supplement: Supplementary file 3 — Table S4. 14 morphometric characters used in the morphospace construction. Including standard length (SL), preanal length (PreanalL), preanus length (PreanusL), prepelvic length (PrepelvicL), caudal peduncle length (CPL), head length (HeadL), prepectoral length (PrepectoralL), snout length (SnoutL), postorbital length (PostorbitalL), interorbital width (InterorbitalW), eye diameter (EyeD), head depth (HeadD), body depth (BodyD), and caudal peduncle depth (CPD). (CSV 15 kb) (CSV 14 kb) [file 12862_2019_1503_MOESM3_ESM.csv]

Specimen_ID	Species	SL	PreanalL	PreanusL	PrepelvicL	CPL	HeadL	PrepectoralL	SnoutL	PostorbitalL	InterorbitalW	EyeD	HeadD	BodyD	CPD
1108040	brevicauda	104.3	73.9	69.4	56.5	22.1	22.3	23.5	9.9	9.6	5.2	3.1	10.4	13.7	7.1
1108039	brevicauda	84.3	59.7	56.1	45.9	17.7	19.5	19.6	8.4	9.7	4.2	2.5	9.3	12.6	6.6
1108041	brevicauda	87.4	63.3	58.5	46.9	18.1	19	19.3	8.4	8.8	4.5	2.5	9.4	13	6.5
1108044	brevicauda	89.3	64.3	60.1	48	18.7	19.7	19.9	9.2	9	4.7	2.8	9.2	12.9	7
1108046	brevicauda	67.9	48.4	46.2	35.7	13	16.2	16.3	7.5	7.3	3.7	2.5	7.9	8.9	4.8
1108049	brevicauda	65.6	46.5	44.1	35.1	12.9	15.6	15.3	6.8	6.8	3.8	2.4	7.1	8.5	4.5
1108047	brevicauda	81.9	57.7	54.9	42.7	17	18.2	18.1	7.9	8.7	4.7	2.3	8.5	11.3	6
1505639	bleekeri	55.6	39.5	37.3	29	10.7	12.3	13.2	5.4	5.6	4	2.4	7.5	10.5	5.8
1505625	bleekeri	64	45.6	42.4	33.3	12.8	15	15.2	6.2	6.3	4.1	2.7	9.1	11.7	6.4
1505622	bleekeri	66.9	47.9	44.9	36.1	13.6	14.5	14.7	6.1	6.5	4.3	2.6	9.3	11.9	6.6
1505633	bleekeri	58.6	41.8	39.3	30.5	12.5	13.6	13.7	5.2	6.3	4.3	2.3	8.7	10.9	6.4
1505641	bleekeri	55	39.1	35.6	28	10.9	11.8	12.5	5	5.4	3.8	2.4	7.5	9.3	5.4
1505643	bleekeri	53.1	37.4	34.4	27.3	10.6	12	12.2	5.2	5.5	3.4	2.3	7.4	8.9	5.1
QQJSR001	anterodorsalis	46.9	34.3	31.3	23.9	9.7	10.7	10.3	4.3	4.5	3	1.9	5.5	6.8	3.3
QQJSR002	anterodorsalis	48.7	35.4	32.3	24.9	9.9	11	10.5	4.5	4.6	3	2.1	5.6	7.1	3.4
1250405	scleropteraYR	173.1	129.4	121	91.5	31.2	38	36.8	16.3	15.5	11.6	7	20	24.9	13.8
1250406	scleropteraYR	123.9	92	86.1	64.1	23	27.7	28.8	11.7	11.3	8.3	5	14.1	20.5	10
1250401	scleropteraYR	95.2	70.3	65	49.8	18.5	21.5	22.3	9	8.8	6.2	4.3	10.9	15.3	7.6
1250402	scleropteraYR	113.8	84	79.6	59.2	21.1	25.5	25.6	10.4	10.4	7.1	4.7	13.4	17.2	9.2
1308005	scleropteraLQ	132.3	92.3	85.3	68.4	28.9	28.2	29.6	11.5	11.8	8.4	5.3	13.9	20.6	10.2
1206007	scleropteraLQ	104.3	72.6	67.1	54	23	22.5	23.3	9.3	9.8	6.8	4.4	11.2	15.8	7.9
CSHH06001	tenuis	111.2	77.8	72.7	58.5	25.1	24.6	23.1	10.5	11.2	7.3	3.4	12.6	17.3	5.8
CSHH06002	tenuis	101	72.5	67.5	54.1	21.5	22.5	21.3	9.5	9.8	6.5	3.3	11.3	14.2	5.3
CSHH06003	tenuis	83.3	57.5	52.9	43.1	18.3	18.7	17.7	7.8	8.5	5.9	3.2	9.5	12.5	4.3
CSHH06004	tenuis	83.2	57.5	52.6	43.5	19.4	19.5	18.2	7.9	8.8	6.1	3.1	9.6	11.7	4.7
CSHH06005	tenuis	95.2	65.4	60.8	51.2	22.4	20.7	19.3	8.9	9.2	6.4	3.1	9.9	12.9	5.2
907001	markehenensis	108.3	80.1	74.4	58.2	21.3	22.4	22.8	9.9	9.4	7.1	5.1	12.6	17.7	9.2
1307001	markehenensis	78.6	56.5	52.2	42	16.3	18.9	18.5	7.9	8.1	5	4	9.5	12.3	5.5
1107006	rotundiventris	69.3	48.4	45.5	37.6	17.8	14.9	15.6	6.3	6.3	3.8	2.7	7.8	11.1	3.9
1006052	chondrostoma	88.8	64.5	60.6	51.4	18.9	20.2	19.2	7.9	9.3	6.8	3.4	11	17.5	5.5
1006054	chondrostoma	78	54.6	51	42.7	17.2	18	18.9	7.1	8	6.1	3	9.8	13.7	4.7
1006055	chondrostoma	75.7	52.9	48.9	40.6	17.8	17	17.7	6.7	7.7	5.8	2.5	8.9	14.9	4.6
DFHSR001	orientalisYR	106.6	76.9	70.7	57.1	22.3	22.3	21.5	9.7	10.1	6.3	3.6	11.2	13.3	8.1
DFHSR002	orientalisYR	102.3	74.1	68	54	20.9	21.9	20.8	8.6	10.1	5.9	3.5	10.6	14.5	7.9
DFHSR003	orientalisYR	99	72.1	66.9	52.3	19.4	20.9	20.3	8.6	9.7	6	3.2	9.9	14.2	6.8
DFHSR004	orientalisYR	120.4	87.8	81.4	67.6	24.9	24.3	24.6	10.2	11.6	7.6	4	11.7	15.6	9.7
1006031	orientalisCdm	103.9	76.2	71.2	56.8	21.9	22.2	22.4	10.6	10.8	6.8	3.6	12.6	15	9
1006047	orientalisCdm	96.4	71.2	66	52.5	18.7	20.9	20.3	9.2	10.8	5.4	3.7	11.7	14	7.2
1006036	orientalisCdm	108.8	79.1	74	58.1	21.6	23.3	22.7	10.6	10.8	5.6	4	12.7	15.7	8.1
1006045	orientalisCdm	89	65.8	61.5	50.1	16.6	19.1	18.5	8.3	9.9	5	3.3	10.7	13.2	7.5
1006041	orientalisCdm	97.2	71.8	66.5	53.7	18.3	20.9	20.8	9.1	10.1	5.6	3.8	11.6	14.7	6.9
1307050	leptosoma	75.4	53.9	50.4	39.7	16.7	16.3	17.2	8.5	7.6	3.9	2.7	8	9.5	5.2
1250361	leptosoma	78	54.9	50.3	41.3	16.7	16.2	16.1	7.1	7.1	4	2.7	7.6	8.4	4.9
1250355	leptosoma	101.5	72.3	67.3	54.5	21.5	22.2	22.6	10	9	5.2	3.3	10.2	12.6	7.1
1250357	leptosoma	122.2	86.6	80.3	61.6	28.5	25.6	25.5	10.8	11.4	6.1	4	11.6	13.2	8.3
1250356	leptosoma	89.9	64	60	47.8	19.4	19.3	19.7	8.2	8.2	4.9	3	8.9	9.9	6
1305218	strauchiiJgr	56.9	39.9	37.6	28.9	13.4	12.6	12.8	5.3	5.5	4	2.1	6.3	9.2	3.7
1305174	strauchiiJgr	92.8	63.8	60	46.7	21.6	19.2	18.6	8.8	8	5.7	3.3	10	14.1	5.7
1305194	strauchiiJgr	90.5	65	60.7	48.2	19.6	20.3	20.8	8.7	8.6	5.4	3.2	9.8	14.8	5.8
1305177	strauchiiJgr	76	53	49.4	40.4	18	16.2	15.7	7.1	6.8	4.6	2.5	8.4	10.5	4.5
1305155	strauchiiJgr	93.3	63.9	59.4	47.8	22	19	19	9.1	8	5.8	3.1	10.5	13.8	5.5
1305156	strauchiiJgr	94.4	64.6	60.4	49.2	21.6	20.3	19.3	8.9	8.4	5.6	3.1	10.9	13.4	6.3
1305215	strauchiiIR	68.5	49.2	45.8	36.1	14.4	15.8	15.2	7.1	6.5	4.8	3.1	8.2	10.3	4.1
1305214	strauchiiIR	83	59.9	56.1	43.8	19.2	18.2	18.3	7.8	7.3	5.9	3.3	9.9	11.7	4.6
1305216	strauchiiIR	85.6	61.5	56.6	45.5	20	18.9	19.2	8.3	7.7	6.5	3.6	10.4	13.5	4.5
1305230	dorsalis	83.8	60.2	56.5	45.9	17.2	19	19.6	8	9	6.4	2.9	10.5	14.2	7.7
1305231	dorsalis	82.4	58.8	54.7	45.2	17.2	19	19.2	7.8	8.9	6.1	3.3	9.4	12.4	7.3
1305232	dorsalis	82	58.1	53.7	45	17.7	18.9	18.9	8	8.5	6.1	3.5	9.6	14	7.5
1305233	dorsalis	75	53.2	50.1	41.1	15.7	17.2	17	7.2	7.8	5.6	2.9	9.1	12.5	6.4
1505110	siluroides	141.5	102.3	95.2	75.4	26.6	33.6	33.9	15	14.9	8.7	4	15	19.2	5.9
1505106	siluroides	179.3	129.4	121.6	95.9	35.6	40.2	41.2	17.1	18.1	11.3	4	18.9	28.5	8.7
1505113	siluroides	146.7	105.9	97.9	76.8	29.6	33.5	34	16	14.8	9.1	3.9	16	20.6	6.8
1505112	siluroides	143.7	105.2	99.4	80.9	24.7	33.6	33.3	15.1	14.9	9.6	3.5	14.8	21.1	6.7
1505109	siluroides	128.2	94.3	89.3	71	25.1	30.8	30.9	13.8	14	8.4	3.5	13.3	15.4	5.6
1505716	robusta	107.3	79.5	75.1	54.1	21.3	22.5	23	9.6	10.9	5.6	2.9	11.1	13.6	9.1
1505714	robusta	105.1	75.9	72.5	52.7	22.3	20.8	21.3	9.8	9.3	5.3	3.1	10.7	13.8	8.8
1505677	robusta	92.6	65.8	62.2	44.1	20.3	19	19.8	8.4	8.5	4.8	2.5	9.8	13.3	7.7
1505678	robusta	100.1	72.4	68.5	49.1	20.8	21.8	21.9	9.4	10.7	5.2	3	11	14.1	9.2
1505667	robusta	112.6	79.1	76.7	53.6	22.4	21.9	22.5	9.7	10	5.5	3	10.7	13.4	8.7
1505699	robusta	102.6	72.4	68.9	49.9	21.7	21.6	22.7	10.1	9.1	5.5	3.2	10.8	15	8.9
1505681	robusta	106.8	75.4	72.5	49.9	22.2	20.9	21.4	9.6	9.9	5.5	3.2	11.2	14.7	8.1
1505705	robusta	101.8	74.6	70.1	49	21.3	20	20.3	9.2	8.7	5	2.9	10.5	14.1	8.1
1505669	robusta	110.6	78.2	74.3	53.2	22.7	22.4	22.6	10.5	9.9	5.6	2.9	11.1	15.1	8.9
1505680	robusta	117.1	84.4	81.3	57.1	24.2	24	24.4	11.2	11	6	3.2	12.9	15.4	9.9
1407027	microps	75.6	53.3	50.2	38.3	14.4	14.1	14.2	6.2	6.2	3.5	2.2	7.4	8.6	6
1407025	microps	69.8	49.4	46.3	35.6	14.4	14.1	13.8	5.9	6.1	3.7	2.2	7.1	8.4	5.2
1407022	microps	70.5	50.2	47.4	35.5	14.5	13.9	13.9	6.3	6.2	3.3	2	7.9	9.5	5.6
1407026	microps	72	51.5	48.9	36	15.2	14.3	15.3	6.3	6.5	3.4	2.1	7.4	9.2	5.4
1407024	microps	73.4	51.6	48.2	37.7	14.7	13.8	14.5	6.1	6.2	3.6	2.2	6.8	9.2	5.4
XY001	microps	60.5	43.5	40.7	31.7	12.3	11.7	12.3	5.1	5.4	3	2	6.6	7.1	4.3
XY002	microps	86.5	60.6	56.9	42.6	18.7	15.7	16.1	7.3	7.1	4.1	2.5	7.6	10.4	5.8
XY003	microps	70.4	51.4	47.8	37.1	14	13.8	13.9	5.9	6.3	3.3	2.2	6.8	10.1	5.7
1107007	stewarti	73.3	50.4	46.3	37.1	17.4	17.4	16.2	7.1	7.3	5	3.9	9.6	10.9	3.1
1107008	stewarti	75.2	51.5	47.3	39	17.4	16.7	15.8	6.6	7.5	4.8	3.5	9.2	11	2.8
1107009	stewarti	64.1	44.3	40.7	33.9	14.5	15.7	14.4	6.2	6.8	4.5	3.5	8.7	10.3	2.6
1107010	stewarti	60.5	42.1	38.8	32.2	12.7	15	14.3	5.9	6.4	4.4	3.2	8.2	11.3	2.7
1107011	stewarti	62.1	41.6	38.9	31.1	14.9	14.4	14.1	5.6	6.6	3.8	2.9	8.3	11	2.5
1107012	stewarti	63.5	42.7	39.8	33.6	14.5	15	14.3	5.3	6.5	4.1	3.1	8.4	11.4	2.4
1107013	stewarti	65.7	46.6	43.3	35	14	15.9	15.5	6.7	7	4.7	3.3	9.1	10.3	2.9
1107015	stewarti	60.5	42.9	39.4	32	13.1	14.3	13.9	5.6	6.4	3.9	3.2	8	9.1	2.6
1307112	stenura	134.2	90	83.5	66.8	35.4	28.3	27.9	13.5	12.1	6.7	4.3	13.5	16.6	4.4
1307110	stenura	133	88.3	83	64.8	31.9	27	26	13.4	11.1	6.9	4.3	12.5	16.9	4.5
1307108	stenura	122.4	82.6	76.3	60.9	32.7	26	25.6	11.6	10.7	6.3	3.9	11.1	16.4	3.9
1307109	stenura	79.8	53.1	49.7	38.8	20.9	16.6	16.1	7.6	7.1	4.3	2.5	7.9	11.1	2.6
1107003	stenura	120.5	79.8	73.6	58.5	32.2	25.2	23.8	11.5	10.2	6	3.9	10.9	13.3	4.5
1107004	stenura	99.9	65.6	60.9	48.1	28.1	20.9	20.5	10.2	8.4	4.7	3.6	10	11.8	3.7
1107005	stenura	96.7	64.4	60.1	48.2	25.3	21.1	20	9.7	8.9	4.6	3.2	9.8	11.4	3.5
AL001	aliensis	82.1	55.5	51.4	40.9	18.7	16.8	16.4	7.7	6.5	4.2	3.1	8.8	10.7	3.4
AL002	aliensis	79	53.6	49.4	39.3	19.8	16.8	16	7.1	6.8	3.7	3.1	7.9	9.6	3.1
AL003	aliensis	68.3	46.4	42.7	34.2	15.8	15	14.5	7.1	6.4	3.5	2.4	7.9	9.1	2.9
1106038	aliensis	62.2	42.4	39	31.3	14.7	13.6	13.7	6.5	5.7	3.5	2.5	7.2	8.4	3.1
1106034	aliensis	57.4	38.9	35.9	29.7	14.1	13	12.8	5.8	5.6	3.4	2.3	6.9	7.8	2.3
1407005	tibetana	87.2	62.4	58.5	47.5	17.5	23.3	22.5	8	10.4	5.6	4.2	12	14.4	5.8
1407006	tibetana	61.8	44.5	41	34.3	12.1	16.7	16.6	6.2	7.7	4.7	3.3	8.9	9.6	4.1
1106073	tibetana	79.7	57.7	53.2	44.4	15.1	21.3	20.8	8.6	9.9	5.2	4.1	11.7	15	5.1
1106072	tibetana	85.4	60.8	56.6	46.7	16.6	23	21.9	9.8	10.9	6.6	3.6	12.4	15.8	5.4
1106081	tibetana	58	40.8	38.4	31.8	11.8	15.7	16.1	6.2	7.2	3.9	3.2	7.7	9.3	3.7
1307006	stoliczkae1	75.7	51.8	49.3	40.3	17.6	16	15.5	6.8	7	4.3	2.9	7.8	10.3	4.9
1307007	stoliczkae1	79.5	55	52.4	43.4	19.1	16.7	16.8	7	7.5	4.7	3.2	8.6	11.2	5.2
1307014	stoliczkae1	58.3	40.1	37.9	31.7	13.5	11.8	12.2	4.9	5	3.6	2.2	6.4	7.9	3.6
1707001	stoliczkae2	85.1	59.9	56.6	46.5	17.6	17.9	18.2	7.1	7.4	4.5	3.1	9	12.9	5.9
1205010	stoliczkae2	69.6	48.5	44.8	37.4	16.1	14.1	13.6	5.2	5.8	3.7	2.4	6.7	8.7	3.5
1205004	stoliczkae2	64.3	44.1	41	36.7	16.1	12.2	12.3	5.1	5.6	3.6	2.2	6.6	9.1	3.2
1505015	stoliczkae2	65.8	44.7	41.4	34.3	15.6	13	12.9	5.3	5.3	3.4	2.4	6.4	7.6	3.3
1505001	stoliczkae2	64.8	44.1	39.9	33.7	15	14	13.8	6.2	5.7	3.8	2.6	6.8	8.4	3.2
1505471	stoliczkae2	72.3	50.1	46.5	38.5	15.4	15.2	14.3	6.6	6.5	4.1	3.2	7.9	11	5
1505472	stoliczkae2	63.1	44	42.1	33.7	14.4	12.7	12.5	5.2	5.5	3.6	2.8	7.2	9.5	4.3
1505473	stoliczkae2	74.6	53.2	50.1	41.3	16	15.5	15.6	6.5	6.3	3.8	2.9	8.2	10.2	4.7
1505474	stoliczkae2	74	51.3	48.6	40.2	17.6	14.3	14.2	5.6	6	3.6	2.8	7.5	9.4	4.8
1505475	stoliczkae2	71	50.7	47.9	42.4	14.7	14.2	14.4	5.8	6	4	2.9	7.5	9.8	4.8
1505476	stoliczkae2	67.7	49.3	45.7	37.8	13.5	13.8	13.7	5.9	6.1	4.1	2.9	7.9	9.6	4.5
1505477	stoliczkae2	68.9	49.7	47	39.2	13.6	14.2	14.4	5.8	6	4	2.8	7.4	10.9	4.8
1505478	stoliczkae2	61	43.7	41.3	34	13	12.6	12.7	4.9	5.3	3.4	2.6	6.6	8.8	3.8
1505479	stoliczkae2	44.8	31.6	28.9	24.3	9.8	9.8	10.1	3.5	4.3	2.4	2	5	6.3	2.9
1505480	stoliczkae2	45.8	32.8	30.6	25.7	9.7	10	10	4	4.1	2.8	2	5.3	6.6	3.2
1205321	stoliczkae2	88.7	60.6	57.7	48.4	19.9	17.4	17.7	6.7	7.5	4.8	3.3	8.5	10.7	5.2
1205322	stoliczkae2	95	66.7	62.7	52.2	21.1	19.7	20	7.9	8.7	5.1	3.4	9.4	10.6	6.2
1205128	stoliczkae2	85.9	59.2	55.3	45.6	20.2	19.4	19.4	8.7	8.3	4.7	2.9	9.4	12.6	6.7
1205134	stoliczkae2	94	66.6	63	50.6	20.7	20	20.5	8.9	8.7	4.9	3	10	12.6	6.1
1205095	stoliczkae2	97.4	68.1	63.8	52	21.6	20.3	19.7	8.1	9	5.1	3.7	11	13.1	6.9
1205099	stoliczkae2	81.3	57.4	53.3	43.7	17.8	18.4	17.9	7.5	8.7	4.8	3.2	9.2	10.8	5.5
1205097	stoliczkae2	96.4	66	61.5	53.3	22.6	20.1	19.6	7.9	8.7	4.8	3.6	10.5	12.6	6.5
1205096	stoliczkae2	101.2	69.2	65.6	54.9	23.9	21.1	21	8.5	9.1	5.9	3.4	11.3	13.5	7.2
1205100	stoliczkae2	84.3	59.8	56.2	46.3	17.6	18.2	17.4	7.7	7.6	4.4	3.1	8.7	9.6	5.7
1205102	stoliczkae2	65.6	45.7	41.9	35.1	16	15	15	6.1	5.9	4	2.7	7.8	9.5	4.4
1205101	stoliczkae2	74.3	52.3	49	40.3	16.2	16.6	16.4	7.4	6.8	4.8	3	7.9	8.9	4.5
1305044	stoliczkae3	98.8	67.8	64	52	23	22	21	9	9.5	5.9	3.3	11	13.1	7
1305115	stoliczkae3	73.8	52.4	49	39.1	16.6	15.6	15.6	6.7	7	4.5	3	8.1	10.2	4.8
1305113	stoliczkae3	68.8	49.5	45.3	37.3	14.9	15.2	14.9	6	6.3	4.2	3	7.6	9.1	4.4
1305111	stoliczkae3	91	64.4	60.5	48.4	19.9	20	19	8.4	8.3	4.8	3.4	10.4	13.1	6.2
1305114	stoliczkae3	67.6	47.8	44.8	36.4	15.6	14.6	13.7	6.2	6.2	4	2.9	7.2	9.5	4.8
1305056	stoliczkae3	77.5	52.2	49.3	41	19.6	15.5	15.7	6.5	7	3.9	2.6	7.3	10.1	5
1305052	stoliczkae3	80	55.1	50.6	42.1	19.7	16.5	16.3	7.2	7.2	4.3	2.4	8.4	9.7	5.6
1305046	stoliczkae3	98.3	67.1	62.7	51.6	23.3	19.4	19.2	8.6	8.5	5.2	3	10	13.1	6.9
1305048	stoliczkae3	102.5	70.8	65.6	52.8	25.4	20.6	20.6	9	9	5.3	3.2	9.5	12.8	7.2
1305047	stoliczkae3	75.7	52.1	48.4	38.7	18	15.8	15.9	6.5	6.6	4.1	2.7	7.9	10.7	5
1305060	stoliczkae3	56	38.8	35.8	29.2	13.2	12	12	4.9	5.2	3.3	2.2	5.7	7.9	4
1305131	stoliczkae3	75.4	52.9	49	40.3	17.5	16.6	16.5	6.6	6.8	4.2	3	8.3	10.4	5.1
1305141	stoliczkae3	68.4	47.4	45	36.8	14.9	15	14.9	6.2	6.3	4.2	2.9	7.5	9.5	4.1
1305142	stoliczkae3	64	44	40.5	33.6	15.6	13.9	13.8	5.8	5.7	3.8	2.7	7.3	8.9	4.5
74-282	stoliczkae4	72	50	47	37.5	18.3	15.5	16	6	7.5	4	2.8	7.8	9.8	4
74-292	stoliczkae4	62	43	42	33.8	16	13.5	14	5	6	3.8	2.5	7	8.5	4
74-289	stoliczkae4	67.9	47.2	43.7	37.1	14.7	14.3	14.3	4.9	6.7	3.9	2.7	7.4	10.3	4.3
74-295	stoliczkae4	68.7	48.3	45.3	36.1	16.1	15.6	14	5.6	6	3.8	2.7	7.1	8.9	4.3
74-285	stoliczkae4	78	53	50.5	42.5	20.7	17.2	16.2	6.4	7.3	3.8	3.2	7.9	10.7	4.9
74-294	stoliczkae4	50.7	36.1	33.6	28	12.5	11.8	11	4.3	4.6	3	1.9	5.3	6.7	3.2
74-284	stoliczkae4	75	51.1	49.3	40.1	17.8	15.6	14.5	5.8	6.6	3.6	2.6	7.6	10.1	4.8
74-280	stoliczkae4	70.2	47.9	45.6	37.1	17.8	15	14.1	5.3	6.1	3.5	2.4	6.8	9.1	4.5
1407013	stoliczkae4	82.1	57.2	53.9	42.8	18.3	16.8	16.7	7.1	7.5	4.3	2.9	8.9	11.1	5.4
1407014	stoliczkae4	84.2	59.3	55.6	47.5	19.3	17.8	18	7.1	7.4	4.2	2.8	9.3	11	5.6
1407015	stoliczkae4	78.6	55.9	53	42.5	18.1	17.3	17.4	7.4	7.5	4.1	2.8	8.5	9.8	5.1
1407016	stoliczkae4	69.5	48.3	45.6	36.1	15.4	15	14.9	6.4	6.4	3.8	2.7	7.7	9.5	4.8
1407017	stoliczkae4	62.7	44	41.7	31.9	12.9	12.8	13.3	6	5.9	3.5	2.5	7	8.7	3.6
1407018	stoliczkae4	64.8	44.7	43.6	34.9	13.8	14.1	14.2	6.1	6.2	3.5	2.5	6.6	7.9	3.7
74-312	stoliczkae4	80.6	57.2	53.1	44	19.2	17.4	16.4	6.3	7.7	5	2.6	7.8	10.7	4.8
74-318	stoliczkae4	67	48.1	45.8	37.9	18.2	14.8	14.3	4.9	6.2	4.2	2.5	7.4	10.1	4.5
74-297	stoliczkae4	75.8	50.7	47.9	38.2	18.6	15.4	14.6	5.5	7	4.6	2.5	7.9	11.5	4.8
1106009	stoliczkae4	73.7	53.1	50.6	39.8	15.4	16.4	15.7	5.6	7.1	4	2.5	7.8	10.9	4.2
1106001	stoliczkae4	112.2	77.2	73.5	58.3	27.8	22.3	21.8	7.8	10	5.5	3.6	11.3	14.6	6.8
1106002	stoliczkae4	104.9	70.3	66.2	54.7	25.7	19.8	20.9	8.1	9	5.3	3.2	10.3	14.2	6
74-257	stoliczkae4	82.6	58.9	56.4	43.9	17.9	16.9	16.2	6.1	7.5	4.7	2.6	9.4	11.8	5.5
74-269	stoliczkae4	58.2	42.2	40	33.3	13.1	13.1	12.7	4.6	6.2	3.9	2.3	6.8	9	4
74-267	stoliczkae4	63.2	45	42.8	32.8	13.2	12.9	12.8	4.8	5.6	4.2	2.4	7.3	9	4.6
1106006	stoliczkae4	67.6	48.9	45.8	37.6	14	15.2	15.3	6.5	6.5	4.2	2.5	7.6	8.7	4.3
1007083	stoliczkae4	97.5	68.4	64	51.2	22.5	19.8	20.3	8.8	8.6	5.2	3.4	10	13.2	5.9
1007084	stoliczkae4	73.9	51.3	49.1	39.2	17.6	15.6	15.5	7.1	6.9	4.5	2.7	7.7	9.2	4
